# Supplementary material for: Isolation and Mechanistic Characterization of a Novel Zearalenone-Degrading Enzyme
Source: Foods. 2022 Sep 19;11(18):2908. doi: 10.3390/foods11182908 (PMC9498698; doi:10.3390/foods11182908)
Supplement: Supplementary file 1 [file foods-11-02908-s001.zip]

Archive with 1 entries (1 files):
- foods-1857884-supplementary.pdf
